# Supplementary material for: Proposed Risk of Bias Assessment Tool for In Vitro Antimicrobial Susceptibility Studies
Source: Pathogens. 2026 Apr 7;15(4):396. doi: 10.3390/pathogens15040396 (PMC13119129; doi:10.3390/pathogens15040396)
Supplement: Supplementary file 1 [file pathogens-15-00396-s001.zip]

Archive with 4 entries (4 files):
- Suppl. file S1. Fully worked example.pdf
- Suppl. table S1. Validation.Reviewer 1.xlsx
- Suppl. table S2. Validation.Reviewer 2.xlsx
- Suppl. table S3. Comparison of Rev. reports.xlsx
