# Supplementary material for: Proposed Risk of Bias Assessment Tool for In Vitro Antimicrobial Susceptibility Studies
Source: Pathogens. 2026 Apr 7;15(4):396. doi: 10.3390/pathogens15040396 (PMC13119129; doi:10.3390/pathogens15040396)
Supplement: Supplementary file 1 [file pathogens-15-00396-s001.zip › Suppl. table S1. Validation.Reviewer 1.xlsx]

## Sheet: Φύλλο1
Supplementary table S1. Pilot validation of the risk of bias assessment tool for in vitro antimicrobial susceptiblity testing studies - Reviewer 1
Domains	Specific criteria	Score (High, Moderate, Low)
		Rollet et al. [31]		Sommer et al. [32]		Van Kim et al. [33]		Shi et al. [34]		Gahamanyi et al. [35]		Al Qahtani et al. [36]		Ngiam et al. [37]		Tafere et al. [38]		Rufai et al. [39]		Kilic Tekin et al. [40]
		Criterion score	Domain score	Criterion score	Domain score	Criterion score	Domain score	Criterion score	Domain score	Criterion score	Domain score	Criterion score	Domain score	Criterion score	Domain score	Criterion score	Domain score	Criterion score	Domain score	Criterion score	Domain score
1. Methodological Bias	1.1 Detailed description of the study protocol and adherence to a standardized methodology based on the EUCAST and/or CLSI guidelines for the standard operating procedures for every step	Moderate	Moderate	Moderate	Moderate	Low	Low	Low	Low	Moderate	Moderate	Moderate	Moderate	Moderate	Moderate	Low	Low	Moderate	Moderate	Moderate	Moderate
	1.2 Use of appropriate statistical models and analyses for the type of data (with justification, if applicable)	Low		Low		Low		Low		Low		Low		Low		Low		Low		Low
2. Selection Bias	2.1 Explicitly stated strain inclusion and exclusion criteria and selection methods (random or consecutive selection process, or based on availability/convenience/focused with justification)	Low	Low	Low	Low	Moderate	High	Low	Low	Low	High	Low	Low	Low	Moderate	Low	Moderate	Low	Low	Moderate	High
	2.2 Clearly defined and described bacterial strains (e.g., species, source, clinical relevance)	Low		Low		Low		Low		Moderate		Low		Moderate		Low		Low		Low
	2.3 Number and diversity of isolates (clinical sites, resistance profiles, sample types) adequate and representative of real-world settings – or justification provided (if applicable)	Low		Low		Moderate		Low		Moderate		Low		Moderate		Moderate		Low		Moderate
3. Preparation Bias (including contamination/cross-contamination bias)	3.1 Confirmed purity of isolates and antimicrobials before testing and description of methods used for confirmation	Low	Moderate	Low	High	Low	Moderate	Low	Moderate	Low	Low	Low	Moderate	Low	High	Low	Low	Moderate	Moderate	Low	Moderate
	3.2 Detailed description of inoculum preparation, standardization, inoculation, and incubation	Low		Moderate		Low		Low		Low		Low		High		Low		Low		Moderate
	3.3 Use of proper solvents and description of dilution methods, detailed preparation, standardization, and storage of stocks	Moderate		Moderate		Moderate		Low		Low		Moderate		Moderate		Low		Low		Low
	3.4 Report on the implementation of aseptic techniques, use of sterile media and equipment, and contamination control measures - use of positive and negative controls and reference strains for validation	Moderate		High		Low		Moderate		Low		Low		High		Low		Low		Moderate
4. Measurement/Observer Bias	4.1 Independent read of results by two or more observers or blinded reviewers, and results blinded to strain identity and drug tested	High	High	Low	High	Low	High	Low	Moderate	High	High	Low	High	High	High	High	High	Low	High	Moderate	High
	4.2 Use of calibrated and validated equipment for the conduction of measurements	Low		Low		Low		Low		High		Low		High		Moderate		Low		Low
	4.3 Reported repeat of all tests (replicates) with complete documentation of results	High		High		High		Moderate		High		High		Low		High		High		High
5. Reporting and Publication Bias	5.1 Report on all outcomes and relevant data (including negative results), and deviations – no apparent selective reporting (e.g., omission of failed assays) – justification of missing or excluded data (if applicable)	Moderate	High	Moderate	Moderate	Low	Moderate	Low	Low	Moderate	Moderate	High	High	Moderate	Moderate	Low	Moderate	Low	Moderate	Low	Moderate
	5.2 Presentation of raw MIC/MBC or report on other relevant data, or availability of supplementary data (raw data in supplementary files or on open repositories)	Moderate		Low		Moderate		Low		Low		High		Moderate		Moderate		Low		Moderate
	5.3 Standard interpretive criteria (e.g., CLSI/EUCAST breakpoints) used and referenced	Low		Low		Low		Low		Low		Low		Low		Low		Moderate		Low
6. Bias related to unreported funding and conflicts of interest	6.1 Clearly disclosed funding and conflicts of interest	Low	Low	High	High	Low	Low	Low	Low	Low	Low	Low	Low	Low	Low	Low	Low	Low	Low	Low	Low
Total		High		High		High		High		High		High		High		High		High		High
