# Supplementary material for: Proposed Risk of Bias Assessment Tool for In Vitro Antimicrobial Susceptibility Studies
Source: Pathogens. 2026 Apr 7;15(4):396. doi: 10.3390/pathogens15040396 (PMC13119129; doi:10.3390/pathogens15040396)
Supplement: Supplementary file 1 [file pathogens-15-00396-s001.zip › Suppl. table S3. Comparison of Rev. reports.xlsx]

## Sheet: Φύλλο1
	In vitro antimicrobial susceptibility testing studies assessed
	Rollet et al. [31]		Sommer et al. [32]		Van Kim et al. [33]		Shi et al. [34]		Gahamanyi et al. [35]		Al Qahtani et al. [36]		Ngiam et al. [37]		Tafere et al. [38]		Rufai et al. [39]		Kilic Tekin et al. [40]
Reviewer Domain	Reviewer 1	Reviewer 2	Reviewer 1	Reviewer 2	Reviewer 1	Reviewer 2	Reviewer 1	Reviewer 2	Reviewer 1	Reviewer 2	Reviewer 1	Reviewer 2	Reviewer 1	Reviewer 2	Reviewer 1	Reviewer 2	Reviewer 1	Reviewer 2	Reviewer 1	Reviewer 2
1	Moderate	Moderate	Moderate	Moderate	Low	Low	Low	Low	Moderate	Moderate	Moderate	Low	Moderate	Moderate	Low	Low	Moderate	Moderate	Moderate	Low
2	Low	Low	Low	Low	High	High	Low	Moderate	High	High	Low	Low	Moderate	High	Moderate	Moderate	Low	Low	High	High
3	Moderate	Moderate	High	High	Moderate	High	Moderate	Moderate	Low	Low	Moderate	High	High	High	Low	Moderate	Moderate	Moderate	Moderate	High
4	High	High	High	High	High	High	Moderate	High	High	High	High	High	High	High	High	High	High	High	High	High
5	High	Moderate	Moderate	High	Moderate	Moderate	Low	Low	Moderate	High	High	High	Moderate	Moderate	Moderate	Moderate	Moderate	High	Moderate	Moderate
6	Low	Low	High	High	Low	Low	Low	Low	Low	Low	Low	Low	Low	Low	Low	Low	Low	Low	Low	Low
Agreement	5/6 domains		5/6 domains		5/6 domains		4/6 domains		5/6 domains		5/6 domains		5/6 domains		5/6 domains		5/6 domains		4/6 domains
